# Supplementary material for: Cellulose–Amine Porous Materials: The Effect of Activation Method on Structure, Textural Properties, CO2 Capture, and Recyclability
Source: Molecules. 2024 Mar 5;29(5):1158. doi: 10.3390/molecules29051158 (PMC10934251; doi:10.3390/molecules29051158)
Supplement: Supplementary file 1 [file molecules-29-01158-s001.zip]

Archive with 1 entries (1 files):
- molecules-2884516-SI.pdf
